# Supplementary material for: Homologous Recombination Deficiency and Cyclin E1 Amplification Are Correlated with Immune Cell Infiltration and Survival in High-Grade Serous Ovarian Cancer
Source: Cancers (Basel). 2022 Dec 2;14(23):5965. doi: 10.3390/cancers14235965 (PMC9738162; doi:10.3390/cancers14235965)
Supplement: Supplementary file 1 [file cancers-14-05965-s001.zip]

Archive with 1 entries (1 files):
- cancers-2040851-supplementary.pdf
